# Supplementary material for: Analysis of Preventive Effect of Bisphosphonate for Osteoporotic Fracture in Patients with Alzheimer’s Disease and Patient Mortality
Source: J Clin Med. 2025 Jan 7;14(2):300. doi: 10.3390/jcm14020300 (PMC11766000; doi:10.3390/jcm14020300)
Supplement: Supplementary file 1 [file jcm-14-00300-s001.zip]

Archive with 1 entries (1 files):
- jcm-3380461-supplementary.pdf
